# Supplementary material for: Sarpogrelate hydrochloride ameliorates diabetic nephropathy associated with inhibition of macrophage activity and inflammatory reaction in db/db mice
Source: PLoS One. 2017 Jun 22;12(6):e0179221. doi: 10.1371/journal.pone.0179221 (PMC5480859; doi:10.1371/journal.pone.0179221)
Supplement: S1 File — (XLS) [file pone.0179221.s003.xls]

## Sheet: Sheet1
Body weight change
Wks		8	9	10	11	12	13	14	15	16	17	18	19	20		20wks-8wks
NC	1	22	22.5	23	24	24.5	25	21.4	24.1	25	27	26	26	27		5
	2	21	21	21.5	21.5	22.5	22.2	23.1	23.6	24	24.5	25	24.5	23.5		2.5
	3	22	20	21	21	22	22.4	22.3	22.3	23.5	23.5	23	23	23		1
	4	22.5	22	22	23.5	23	27.2	22.7	23.7	24	24	24.5	25.5	24		1.5
	5	21.5	21.5	22	22.5	23	23.8	24.5	23.9	24	24	25.5	25.5	24.5		3
	6	21.5	21.5	22	23	23.5	23.6	24.3	21.8	24	23.5	23.5	23	23.5		2
	7	21.5	22.5	23.5	24	24	23.8	23.7	22.8	23.5	22.5	23	23	23		1.5
Average		21.7143	21.5714	22.1429	22.7857	23.2143	24	23.1429	23.1714	24	24.1429	24.3571	24.3571	24.0714		2.35714	Gain rate (%)	10.8553
SE		0.184428	0.33503	0.322089	0.447974	0.324719	0.641427	0.420803	0.332175	0.188982	0.531331	0.459221	0.508432	0.528121		0.528121
NC+SH	1	20	23.5	21	21.5	23	20.5	22	22.6	24	24	24.5	24	23.5		3.5
	2	20	21	20.5	20.5	18.5	20	19	19.7	19.5	20	22	21.5	20		0
	3	20	23.5	23	23.5	23.5	23.7	23.7	24.7	25.5	26.5	25.5	25	25.5		5.5
	4	20.5	21	19	19.5	18.5	23.9	18.7	19.7	21.5	20.5	20.5	20.5	21		0.5
	5	21	23.5	23	23.5	24.5	18.4	23.6	24.3	25.5	25.5	25.5	26	18.5		-2.5
	6	23	21	21.5	17.5	19	19.1	20.6	20.5	23.5	23.5	23.5	24	24		1
	7	21	20.5	19	18	20	19.5	20.5	19.9	22	22.5	22	22.5	21.5		0.5
Average		20.7857	22	21	20.5714	21	20.7286	21.1571	21.6286	23.0714	23.2143	23.3571	23.3571	22		1.21429	Gain rate (%)	5.84192
SE		0.40616	0.534522	0.626783	0.915661	0.9759	0.831726	0.764964	0.834013	0.834013	0.911939	0.729598	0.737711	0.92582		0.528121
DB	1	34	37.5	40.5	41.5	43	42.2	39.1	39.2	40.5	40	40.5	39.5	39.5		5.5
	2	35	36.5	43	45	45	44.6	40.9	41.8	44	42	42.5	41	41.5		6.5
	3	35	38	39.5	41.5	44	44.7	43.2	42.7	44.5	45	45	43	43.5		8.5
	4	38.5	40.5	40	43.5	45.5	46.8	46.4	47	50	50.5	51.5	50	51		12.5
	5	36.5	36	37.5	39	38	37.4	35.1	34.7	35	34.5	32	33	33.5		-3
	6	34.5	37	39	39.5	40	40	39.5	39.1	38.5	38	37.5	35.5	34.5		0
	7	36	39	41	43	45	45.7	42.3	42.2	46	45.5	43	44.5	45.5		9.5
Average		35.6429	37.7857	40.0714	41.8571	42.9286	43.0571	40.9286	40.9571	42.6429	42.2143	41.7143	40.9286	41.2857		5.64286	Gain rate (%)	15.8317
SE		0.574397	0.586121	0.649437	0.814411	1.08248	1.27389	1.34814	1.44335	1.89521	2.00849	2.30129	2.14761	2.32445		0.528121
DB + SH	1	34.5	35.5	36.5	38	38	36.8	35.8	35.6	36	35.5	35	34	34		-0.5
	2	35.5	36.5	37.5	39	40	39.1	37.9	37.1	36.5	37	35.5	35.5	33.5		-2
	3	35.5	36.5	38	37.5	39	39.1	34.1	30	26.5	31.5	34	35.5	31.5		-4
	4	35	38.5	41	37.5	41	40.2	38.9	38.1	38	38	37	38	40		5
	5	34.5	38	37	37	38	40.2	39.3	39.3	41	41	40	36	33		-1.5
	6	34.5	39.5	39	42	42	41.8	38.5	36.4	40	40.5	39.5	39.5	38		3.5
	7	34.5	37.5	40.5	40.5	40.5	40.1	41	39.6	37	37.5	37.5	37	36.5		2
Average		34.8571	37.4286	38.5	38.7857	39.7857	39.6143	37.9286	36.5857	36.4286	37.2857	36.9286	36.5	35.2143		0.357143	Gain rate (%)	1.02459
SE		0.179758	0.516727	0.654654	0.69742	0.575876	0.580406	0.869788	1.22852	1.79427	1.20937	0.855156	0.690066	1.14879		0.528121
Tissue weight
			BW	Kidney		liver	Epididymal		Kidney (BW10g)		liver(BW10g)	Epi(BW10g)			P value
				L	R		L	R	L	R		L	R		kdiney	Liver	EPD
	NC	1	27.5	0.23	0.28	1.22	0.19	0.2	0.0836364	0.101818	0.443636	0.0690909	0.0727273	NC:DB	0.00237097	1.94586e-05	1.02458e-17
		2	24.5	0.16	0.15	1.01	0.13	0.15	0.0653061	0.0612245	0.412245	0.0530612	0.0612245	DB:DB+S	0.0194723	0.0729327	0.000540616
		3	23.5	0.24	0.2	1.08	0.17	0.19	0.102128	0.0851064	0.459574	0.0723404	0.0808511
		4	24	0.15	0.16	0.95	0.2	0.22	0.0625	0.0666667	0.395833	0.0833333	0.0916667		Kidney	liver	Epididymal fat
		5	24.5	0.15	0.16	0.98	0.1	0.16	0.0612245	0.0653061	0.4	0.0408163	0.0653061	Median	0.16	1	0.18
		6	24.5	0.18	0.18	1	0.14	0.15	0.0734694	0.0734694	0.408163	0.0571429	0.0612245		0.17	1.08	0.145
		7	24	0.14	0.13	0.98	0.23	0.2	0.0583333	0.0541667	0.408333	0.0958333	0.0833333		0.22	2.25	1.065
	Average		24.6429	0.178571	0.18	1.03143	0.165714	0.181429	0.0723711	0.0725368	0.418255	0.0673741	0.0737619		0.195	1.98	0.865
	SE		0.415474	0.012836	0.0155991	0.0292363	0.0142428	0.00883715	0.00497028	0.00511279	0.00755413	0.00592606	0.00376252
	NC+SH	1	22	0.16	0.18	0.95	0.06	0.07	0.0727273	0.0818182	0.431818	0.0272727	0.0318182
		2	22.5	-	0.49	0.85	0.06	0.05	-	0.217778	0.377778	0.0266667	0.0222222
		3	25.5	0.15	0.17	1.08	0.15	0.18	0.0588235	0.0666667	0.423529	0.0588235	0.0705882
		4	22	0.09	0.13	1.01	0.06	0.05	0.0409091	0.0590909	0.459091	0.0272727	0.0227273
		5	24	0.15	0.17	1.13	0.16	0.23	0.0625	0.0708333	0.470833	0.0666667	0.0958333
		6	25	0.19	0.18	1.28	0.17	0.15	0.076	0.072	0.512	0.068	0.06
		7	24	0.13	0.18	1.14	0.14	0.16	0.0541667	0.075	0.475	0.0583333	0.0666667
	Average		23.5714	0.145	0.214286	1.06286	0.114286	0.127143	0.0608544	0.0918838	0.450007	0.0475765	0.0528366
	SE		0.504445	0.0117792	0.0434385	0.0497374	0.0182411	0.0250595	0.00452694	0.0197829	0.0152977	0.00690028	0.00988687
	DB	1	38	0.21	0.24	2.25	0.9	0.95	0.0552632	0.0631579	0.592105	0.236842	0.25
		2	38.5	0.27	0.23	2.68	1.03	1.1	0.0701299	0.0597403	0.696104	0.267532	0.285714
		3	42	0.18	0.2	2.46	1.15	1.34	0.0428571	0.047619	0.585714	0.27381	0.319048
		4	50.5	0.2	0.22	2.65	1.2	1.12	0.039604	0.0435644	0.524752	0.237624	0.221782
		5	31.5	0.2	0.22	1.73	0.92	0.94	0.0634921	0.0698413	0.549206	0.292063	0.298413
		6	31	0.27	0.24	2.09	0.87	0.75	0.0870968	0.0774194	0.674194	0.280645	0.241935
		7	44	0.2	0.23	2.09	1.12	1.11	0.0454545	0.0522727	0.475	0.254545	0.252273
	Average		39.3571	0.218571	0.225714	2.27857	1.02714	1.04429	0.0576996	0.0590878	0.585297	0.263295	0.267024
	SE		2.18654	0.0114642	0.00441858	0.108389	0.0420204	0.0587326	0.00540969	0.00384627	0.0249536	0.00669887	0.0109732
	DB + SH	1	33.5	0.23	0.18	1.97	0.73	0.89	0.0686567	0.0537313	0.58806	0.21791	0.265672
		2	32	0.19	0.21	1.59	0.84	0.8	0.059375	0.065625	0.496875	0.2625	0.25
		3	43.5	0.16	0.17	1.74	0.82	0.85	0.0367816	0.0390805	0.4	0.188506	0.195402
		4	33	0.18	0.2	2.24	0.88	0.88	0.0545455	0.0606061	0.678788	0.266667	0.266667
		5	35	0.15	0.16	1.98	0.94	1.02	0.0428571	0.0457143	0.565714	0.268571	0.291429
		6	36	0.21	0.22	2.26	0.95	0.93	0.0583333	0.0611111	0.572222	0.263889	0.258333
		7	35	0.23	0.27	2.34	0.74	0.82	0.0657143	0.0771429	0.668571	0.211429	0.234286
	Average		35.4286	0.192857	0.201429	1.98857	0.842857	0.884286	0.0551805	0.057573	0.567176	0.239925	0.251684
	SE		1.44102	0.0120937	0.0140456	0.0991494	0.0331457	0.0280185	0.00439396	0.00479805	0.0365448	0.0124979	0.0114613
	Glucose			Insulin			Adiponectin					TC			TG					GOT			GPT
	Mean	Average	SE	Mean	Average	SE	Mean	Average	SE			Mean	Average	SE	Mean	Average	SE			Mean	Average	SE	Mean	Average	SE
NC	199.029	206.394	4.82113	0.086	0.0932857	0.028538	3.185	2.99286	0.119603		NC	34.034	35.2943	3.16023	29.032	27.1383	2.47278		NC	22.249	19.6063	2.50966	4.66	6.19087	0.665256
	227.974			0.049			2.95					30.252			18.475					17.71			3.74
	218.23			0.25			2.976					46.639			28.152					13.367			6.39712
	196.076			0.062			2.642					30.252			36.75					17.71			4.949
	206.193			0.124			3.288					47.899			32.691					18.436			7.45
	191.955			0.052			2.537					28.992			20.235					14.574			8.02
	205.298			0.03			3.372					28.992			24.633					33.198			8.12
NC+SH	218.655	227.841	18.1816	0.069	0.0805714	0.0104126	2.881	2.73471	0.324754		NC+SH	37.815	44.1177	4.7003	13.196	33.3054	7.12005		NC+SH	27.354	19.1251	2.13677	4.40433	3.77891	0.649548
	159.401			0.038			1.986					28.992			17.595					11.396			0.284615
	214.845			0.073			1.342					32.773			24.633					18.365			3.10481
	194.137			0.076			2.484					50.42			31.672					19.043			4.84423
	227.187			0.086			3.596					41.597			60.704					14.238			3.96971
	290.868			0.093			3.696					52.941			58.065					18.123			4.25962
	289.792			0.129			3.158					64.286			27.273					25.357			5.5851
DB	630	554.491	47.7213	0.313	0.490571	0.127924	1.159	1.15986	0.0742818		DB	95.798	83.5534	13.2052	157.839	106.216	12.1181		DB	16.721	43.7896	9.0692	14.8668	21.7566	4.26682
	593.365			0.349			1.194					55.462			145.073					19.07			12.86
	630			0.543			1.069					153.782			88.856					69.531			14.0793
	465.343			0.23			1.132					64.286			82.053					20.973			45.72
	630			0.247			0.98					54.202			76.141					51.435			23.21
	630			1.199			1.015					90.756			93.255					67.531			21.42
	302.732			0.553			1.57					70.588			100.293					61.266			20.14
DB+SH	329.797	490.993	49.8495	0.466	0.312	0.0464062	0.903	1.652	0.189833		DB+SH	65.546	73.3193	2.97407	70.381	77.566	12.9963		DB+SH	38.793	34.563	5.99275	6.28221	11.4795	2.32556
	454.709			0.175			1.534					84.454			44.868					31.458			6.33173
	377.966			0.263			2.343					68.067			42.229					30.272			9.45913
	555.046			0.23			1.6					70.588			118.768					9.459			11.213
	615			0.312			1.766					69.328			80.059					47.793			21.3168
	613.438			0.426			1.766					81.933			109.091					49.603			14.274
	Fasting glucose (mg/dL)	Fasting insulin (ng/ml)	Fasting insulin (nmol/l)	Fasting insulin (pmol/l)	Fasting insulin (uU/ml)	HOMA-IR			HOMA-BETA
NC	199.029	0.086	0.0344	34.4	4.9532	2.43415	2.77738	0.894967	13.1086	13.2868	3.76006			P value				Median
	227.974	0.049	0.0196	19.6	2.82217	1.5886			6.15844				Glucose	NC:DB	0.000158585	Glucose	NC	205.298
	218.23	0.25	0.1	100	14.3988	7.75867			33.3929					DB:DB+SH	0.188793		NC+SH	206.193
	196.076	0.062	0.0248	24.8	3.57091	1.72882			9.66011				insulin	NC:DB	0.0102587		DB	205.298
	206.193	0.124	0.0496	49.6	7.14183	3.63604			17.9552					DB:DB+SH	0.114021		DB+SH	205.298
	191.955	0.052	0.0208	20.8	2.99496	1.4195			8.36095				ADP	NC:DB	6.56473e-08	Insulin	NC	0.062
	205.298	0.03	0.012	12	1.72786	0.875868			4.37132					DB:DB+SH	0.0245097		NC+SH	0.076
NC+SH	218.655	0.069	0.0276	27.6	3.97408	2.14556	2.7539	0.543724	9.19129	10.0665	0.584524		TC	NC:DB	0.00501416		DB	0.349
	159.401	0.038	0.0152	15.2	2.18862	0.861405			8.1732					DB:DB+SH	0.238516		DB+SH	0.2875
	214.845	0.073	0.0292	29.2	4.20446	2.23039			9.96811				TG	NC:DB	0.000250372	ADP	NC	2.976
	194.137	0.076	0.0304	30.4	4.37725	2.09824			12.0165					DB:DB+SH	0.0679588		NC+SH	2.881
	227.187	0.086	0.0344	34.4	4.9532	2.77853			10.8605				GOT	NC:DB	0.0187023		DB	1.132
	290.868	0.093	0.0372	37.2	5.35637	3.84691			8.46233					DB:DB+SH	0.207853		DB+SH	1.683
	289.792	0.129	0.0516	51.6	7.42981	5.31629			11.7938				GPT	NC:DB	0.00521077	TC	NC	30.252
DB	630	0.313	0.1252	125.2	18.0274	28.0426	39.2458	12.0182	11.4459	22.5009	6.17123			DB:DB+SH	0.0315703		NC+SH	41.597
	593.365	0.349	0.1396	139.6	20.1008	29.4496			13.644				HOMA-IR	NC:DB	0.0114499		DB	70.588
	630	0.543	0.2172	217.2	31.2743	48.6489			19.8567					DB:DB+SH	0.102433		DB+SH	69.958
	465.343	0.23	0.092	92	13.2469	15.2207			11.8528				HOMA-β	NC:DB	0.11568	TG	NC	27.6451
	630	0.247	0.0988	98.8	14.2261	22.1294			9.03242					DB:DB+SH	0.226541		NC+SH	26.3925
	630	1.199	0.4796	479.6	69.0569	107.422			43.8456								DB	93.255
	302.732	0.553	0.2212	221.2	31.8503	23.8076			47.8288								DB+SH	24.633
DB+SH	329.797	0.466	0.1864	186.4	26.8395	21.8557	21.6523	3.8641	36.2156	16.7084	4.12667					GOT	NC	17.71
	454.709	0.175	0.07	70	10.0792	11.3163			9.26328								NC+SH	18.365
	377.966	0.263	0.1052	105.2	15.1476	14.1365			17.3134								DB	51.435
	555.046	0.23	0.092	92	13.2469	18.1547			9.69198								DB+SH	35.1255
	615	0.312	0.1248	124.8	17.9698	27.2874			11.7194							GPT	NC	6.39712
	613.438	0.426	0.1704	170.4	24.5356	37.1632			16.0469								NC+SH	4.25962
																	DB	20.14
																	DB+SH	10.3361
																HOMA-IR	NC	1.72882
																	NC+SH	2.23039
																	DB	28.0426
																	DB+SH	20.0052
																HOMA-beta	NC	9.66011
																	NC+SH	9.96811
																	DB	13.644
																	DB+SH	13.8832
			protein expression	median	means	ratio	SEM	p value					protein expression	median	means	ratio	SEM	p value
	Nephrin	NC	0.9835	1.05375	1.05662	1	0.068937	NC: DB	0.00302191		NOS2	NC	0.908	1.0095	0.9955	1	0.0330416	NC: DB	0.0223071
			1.124					DB:DB+SH	0.024382				1.055					DB:DB+SH	0.0480104
			1.213										1.037
			0.906										0.982
		NC+SH	1.765	1.027	1.17425	1.11132	0.202416					NC+SH	1.514	1.4995	1.483	1.40353	0.138646
			1.103										1.128
			0.951										1.485
			0.878										1.805
		DB	0.648	0.6795	0.68025	0.643795	0.0565956					DB	3.752	4.4085	5.35325	5.06637	1.30797
			0.546										3.461
			0.711										9.135
			0.816										5.065
		DB+SH	0.785	0.8605	0.892	0.844197	0.0641703					DB+SH	1.325	2.0165	2.27675	2.15474	0.609866
			0.801										2.708
			0.92										1.265
			1.062										3.809
	TGF-b	NC	1.032	0.962	1.00325	1	0.120404	NC: DB	0.0183122		TNF-a	NC	1.165	0.898	0.9465	1	0.0748927	NC: DB	0.000500321
			0.892					DB:DB+SH	0.0292105				0.825					DB:DB+SH	0.000775078
			0.764										0.905
			1.325										0.891
		NC+SH	0.978	1.1545	1.15725	1.1535	0.0747433					NC+SH	1.352	1.301	1.3105	1.38457	0.078535
			1.342										1.25
			1.174										1.505
			1.135										1.135
		DB	1.713	2.2005	2.1825	2.17543	0.348235					DB	1.915	2.0335	2.048	2.16376	0.132897
			1.465										1.76
			2.864										2.365
			2.688										2.152
		DB+SH	1.035	1.1755	1.1895	1.18565	0.131253					DB+SH	0.861	1.0935	1.09075	1.1524	0.0942217
			1.316										1.315
			0.915										1.052
			1.492										1.135
	VEGF	NC	1.421	1.315	1.23425	1	0.118812	NC: DB	0.0136094
			1.305					DB:DB+SH	0.0436461
			0.886
			1.325
		NC+SH	1.518	1.4895	1.3025	1.0553	0.196849
			1.466
			0.713
			1.513
		DB	2.038	2.63	2.824	2.28803	0.416879
			2.714
			2.546
			3.998
		DB+SH	1.5605	1.749	1.80262	1.4605	0.127355
			1.813
			2.152
			1.685
	Sirt1	NC	1.1325	1.08675	1.06812	1	0.0818831	NC: DB	0.071999
			1.041					DB:DB+SH	0.000220302
			0.856
			1.243
		NC+SH	1.725	1.635	1.7385	1.62762	0.169142
			1.465
			2.219
			1.545
		DB	0.765	0.86575	0.889625	0.832885	0.0667119
			0.8065
			0.925
			1.062
		DB+SH	1.605	1.933	1.894	1.7732	0.10514
			1.961
			2.105
			1.905
	Cldn1	NC	0.915	1.171	1.1655	1	0.124883	NC: DB	0.00221166
			1.405					DB:DB+SH	0.0201355
			0.988
			1.354
		NC+SH	0.988	1.402	1.347	1.15573	0.130426
			1.342
			1.596
			1.462
		DB	2.476	2.3305	2.37575	2.0384	0.208751
			2.185
			2.907
			1.935
		DB+SH	1.5132	1.4751	1.50655	1.29262	0.25546
			1.437
			2.161
			0.915
	snail	NC	0.871	0.8615	0.885	1	0.0602592	NC: DB	1.37345e-05
			0.765					DB:DB+SH	3.05026e-05
			1.052
			0.852
		NC+SH	0.813	0.7595	0.71525	0.808192	0.063425
			0.767
			0.752
			0.529
		DB	3.815	3.8655	3.852	4.35254	0.135103
			4.165
			3.916
			3.512
		DB+SH	1.785	1.2445	1.31375	1.48446	0.186475
			1.051
			0.981
			1.438
	b-catenin	NC	0.892	1.036	1.0235	1	0.0495471	NC: DB	0.000242838					1.89	0.06	1.54	0.025
			1.02					DB:DB+SH	0.0190112
			1.13
			1.052
		NC+SH	1.042	1.014	1.01825	1.15056	0.0348816
			0.942
			0.986
			1.103
		DB	1.562	1.6215	1.636	1.84859	0.0673511
			1.681
			1.498
			1.803
		DB+SH	1.132	1.1625	1.26475	1.4291	0.113089
			1.187
			1.138
			1.602
			Median	mean	STDEV	Ratio				Median	mean	STDEV	Ratio
p-ampk	con	1.03652	1.03129	1.03129	0.00739634	1	p-p38/p38	con	1.01432	0.99772	0.99772	0.0234759	1
		1.02606							0.98112
	SH	2.80135	1.55535	2.74787	0.0756321	2.6645		SH	1.12065	1.90039	1.10373	0.0239214	1.07025
		2.69439							1.08682
	HG	0.35369	0.385005	0.385005	0.0442861	0.373324		HG	2.75356	2.71685	2.71685	0.0519229	2.63441
		0.41632							2.68013
	HG+SH	0.89362	0.877335	0.877335	0.0230305	0.850716		HG+SH	1.32515	1.34933	1.34933	0.0342028	1.3084
		0.86105							1.37352
Sirt1	con	1.03669	1.02515	1.02515	0.016313	1	p-jnk/jnk	con	1.13101	1.10633	1.10633	0.0349028	1
		1.01362							1.08165
	SH	1.31269	0.86204	1.3395	0.0379221	1.30664		SH	0.84651	0.83728	0.83728	0.0130532	0.816735
		1.36632							0.82805
	HG	0.41139	0.40752	0.40752	0.00547301	0.39752		HG	2.09336	2.11993	2.11993	0.0375686	2.06791
		0.40365							2.14649
	HG+SH	0.99818	0.944765	0.944765	0.0755402	0.921583		HG+SH	0.79516	0.74515	0.74515	0.0707248	0.726866
		0.89135							0.69514
Cldn1	con	0.99513	1.03144	1.03144	0.0513572	1				Median	mean	STDEV	Ratio
		1.06776					5HT2A	con	0.96912	0.984685	0.984685	0.0220122	1
	SH	1.30642	1.95234	1.28839	0.0254983	1.24911			1.00025
		1.27036						SH	0.88612	1.59383	0.878625	0.0105995	0.89229
	HG	2.59825	2.64006	2.64006	0.0591353	2.55958			0.87113
		2.68188						LPS	2.31735	2.30945	2.30945	0.0111794	2.34536
	HG+SH	1.54913	1.5153	1.5153	0.0478358	1.46911			2.30154
		1.48148						LPS+SH	1.75561	1.73206	1.73206	0.0333047	1.759
PGC1a	con	1.03512	1.05018	1.05018	0.0213051	1			1.70851
		1.06525					MCP1	con	1.09546	1.0385	1.0385	0.0805536	1
	SH	1.64613	1.24489	1.66768	0.0304763	1.58799			0.98154
		1.68923						SH	1.36502	1.33567	1.33567	0.0415072	1.28615
	HG	0.80197	0.82281	0.82281	0.0294722	0.783491			1.30632
		0.84365						LPS	2.14571	2.17873	2.17873	0.0466973	2.09796
	HG+SH	1.38657	1.39116	1.39116	0.00649831	1.32469			2.21175
		1.39576						LPS+SH	0.90635	0.882495	0.882495	0.0337361	0.849779
									0.85864
Cell migration assay
			Median	Mean	SEM	ratio
con	73	148	139.5	124.4	13.5542	100
	151	167
	53	113
	176	131
	153	79
SH	93	69		93.7	5.27689	75.3215
	108	123
	107	76
	103	84
	93	81
LPS	217	204		201.4	3.98107	161.897
	201	219
	185	214
	192	183
	201	198
LPS+SH	59	68		87.7	11.3969	70.4984
	142	54
	52	129
	73	128
	58	114
	NOS2	Mean	SE	Median	P value
NC1	0.589918	1	0.174402	0.902895	NC:DB	0.00723738
NC2	0.575261				DB:SH	0.280446
NC3	0.868153
NC4	1.59571
NC5	1.43332
NC6	0.937638
NC+SH1	3.89912	1.83129	0.506879	1.60908
NC+SH2	1.60908
NC+SH3	1.81486
NC+SH4
NC+SH5	0.627143
NC+SH6	1.20623
DB1	5.86394	4.19935	1.15394	4.8235
DB2	7.70217
DB3	3.78306
DB4	1.56809
DB5	2.07948
DB+SH1	7.29293	3.27581	1.01316	3.21312
DB+SH2	4.24851
DB+SH3	3.74878
DB+SH4	1.6493
DB+SH5	0.0378662
DB+SH6	2.67746
24hrs collected urine albumin
	ug/ml	ug/ml	ug/ul	vol (ul)	24 hrs UAE(ug/ml)	Average	SE	Medain		p-value
NC	0.272	4.08	0.00408	360	1.4688	1.91428	0.598765	1.4688	NC:DB	0.000148039
	0.272	4.08	0.00408	130	0.5304				DB:DB+SH	0.0246667
	0.345	5.175	0.005175	190	0.98325
	0.757	11.355	0.011355	170	1.93035
	1.483	22.245	0.022245	270	6.00615
	0.175	2.625	0.002625	220	0.5775
	0.423	6.345	0.006345	300	1.9035
NC+SH	0.024	0.36	0.00036	220	0.0792	1.71911	0.468252	1.44375
	0.485	7.275	0.007275	430	3.12825
	0.175	2.625	0.002625	240	0.63
	0.385	5.775	0.005775	250	1.44375
	0.268	4.02	0.00402	170	0.6834
	0.853	12.795	0.012795	250	3.19875
	0.832	12.48	0.01248	230	2.8704
DB	0.579	8.685	0.008685	940	8.1639	43.3841	7.24913	52.7963
	3.552	53.28	0.05328	1000	53.28
	4.185	62.775	0.062775	1100	69.0525
	3.137	47.055	0.047055	780	36.7029
	2.445	36.675	0.036675	630	23.1052
	6.175	92.625	0.092625	570	52.7963
	6.732	100.98	0.10098	600	60.588
DB+SH	0.447	6.705	0.006705	990	6.63795	20.9218	5.76572	17.4425
	1.873	28.095	0.028095	720	20.2284
	1.714	25.71	0.02571	500	12.855
	3.853	57.795	0.057795	900	52.0155
	2.81	42.15	0.04215	750	31.6125
	0.444	6.66	0.00666	850	5.661
	1.401	21.015	0.021015	830	17.4425
Glomerular volume										GBM thickness						slit pore numbers
	Area	Area	Area	volume	volume	volume	mm3/106	Averages	SE					Averages	SE					Averages	SE
NC	7976	11202	13263	973275	1.61995e+06	2.08699e+06	1.56007	1.71075	0.103027	240.2	243.8	207.8	180.2	180.793	7.27659	3046.61	2473.89	3356.46	3860.13	2533.77	104.577
	12276	16062	10052	1.85842e+06	2.78136e+06	1.37701e+06	2.00559			269	298	216.9	86.8			2811.24	1923.08	3046.23	2412.78
	7630	14901	18062	910635	2.48531e+06	3.3167e+06	2.23755			243	234.2	204.2	213.2			2543.13	3170.29	2634.38	1680.46
	12705	16052	7605	1.95668e+06	2.77876e+06	906163	1.88054			223.4	246.5	185.6	275			3279.46	2577.32	2433.66	4442.13
	16052	15032	8925	2.77876e+06	2.51816e+06	1.15205e+06	2.14966			218	276.8	196.8	260.8			2196.14	2659.57	1257.34	3795.14
	13035	11134	13065	2.03341e+06	1.60522e+06	2.04043e+06	1.89302			198.6	198.8	101.4	298			2321.61	3485.06	4808.41	3320.39
	16522	11032	7063	2.90169e+06	1.58321e+06	811039	1.76531			114.8	248.2	78	113.4			4541.21	3714.07	2505.33	4086.25
	15132	15095	16532	2.54333e+06	2.534e+06	2.90433e+06	2.66055			186.5	69.4	264.5	168.8			1396.46	3641.39	943.131	2482.12
	7932	17131	15352	965232	3.0636e+06	2.59899e+06	2.20927			198.2	90.4	205	89.6			2241.36	2196.78	1780.09	1405.98
	10652	5061	6352	1.50212e+06	491940	691709	0.895256			85	213.2	97.4	134			1308.38	3690.14	2325.17	2446.13
	7812	8902	7881	943411	1.1476e+06	955938	1.01565			180.6	216.6	184	214.6			1480.09	1308.26	4246.08	2688.04
	6709	16352	8199	750835	2.85702e+06	1.01438e+06	1.54075			214	188.4	265	278.8			886.39	1898.06	1102.35	2884.06
	7903	17197	13962	959944	3.08132e+06	2.25413e+06	2.09846			232	91.9	213	243			2180.36	2197.11	3082.48	1328.08
	6608	16092	16071	733944	2.78916e+06	2.7837e+06	2.10227			86.6	141.8	87.8	174.5			2798.28	1319.21	829.635	2011.79
	14065	6052	8932	2.27912e+06	643289	1.1534e+06	1.3586			182.8	165.9	243	68.4			4046.13	3428.42	1982.54	1980.26
	16503	17050	6192	2.89669e+06	3.0419e+06	665739	2.20144			86	186	180.6	76.8			3785.61	4408.79	2892.14	1408.46
	13021	8965	5915	2.03013e+06	1.1598e+06	621570	1.2705			132.4	86.7	151.8	288			1384.65	986.182	2105.69	3128.14
	16766	7135	5994	2.96621e+06	823472	634064	1.47458			110.5	144.2	92	243.2			2658.3	1597.31	2703.89	1003.21
	6976	11022	13352	796100	1.58106e+06	2.10803e+06	1.49506			195	267	228	79.8			3908.54	1002.24	2408.44	2602.54
	10539	12225	7053	1.47828e+06	1.84685e+06	809317	1.37815			276	104	89.7	188			3142.12	3466.18	1458.69	2657.11
	8720	7890	16520	1.11258e+06	957576	2.90117e+06	1.65711			234.8	243	102.8	54.2			2186.08	1830.31	3148.14	3047.57
	8635	5652	6305	1.09636e+06	580578	684046	0.786993			169.8	76.8	86	276			2223.14	1424.11	2210.39	2212.13
NC+SH	10761	11302	20742	1.52523e+06	1.64169e+06	4.08163e+06	2.41618	1.81914	0.102842	270.6	243.8	240.8	162.4	197.815	8.71574	2121.68	4042.13	2130.53	1432.13	2689.41	120.569
	9132	9462	15132	1.19236e+06	1.25757e+06	2.54333e+06	1.66442			254	298	168	200.2			3224.03	3982.13	3122.87	4014.58
	11612	9235	17652	1.70969e+06	1.21259e+06	3.20441e+06	2.04223			214	234.2	83.4	298			2325.6	2523.29	3852.19	3378.06
	7446	7506	11321	877894	888527	1.64583e+06	1.13742			198.6	212.6	247.6	284			2113.8	3124.12	2789.09	5404.1
	7532	8603	8875	893147	1.09027e+06	1.14238e+06	1.04193			281.3	289.6	296	112			3060.33	1104.17	3021.69	1398.03
	13205	16032	7512	2.07332e+06	2.77357e+06	889592	1.91216			178.4	182.2	148.6	154.3			2708.07	1313.09	2510.03	1134.76
	15912	16552	16952	2.74249e+06	2.9096e+06	3.01571e+06	2.88927			87.5	268	178.7	321.4			3608.61	2766.96	1080.58	1859.08
	11689	7623	16532	1.72673e+06	909382	2.90433e+06	1.84681			75	198.6	164	143.2			1217	3230.47	2780.44	3332.54
	15405	6856	16953	2.61246e+06	775647	3.01597e+06	2.13469			96.8	101.4	292	301.2			3568.35	4705.13	1132.46	2813.59
	16058	13052	9965	2.78032e+06	2.03739e+06	1.35917e+06	2.05896			237.5	216.6	64	244			2781.35	2905.82	1569.86	3042.24
	13452	11524	8960	2.13176e+06	1.6903e+06	1.15883e+06	1.66029			240.6	89.4	213	278			1809.32	2226.71	2484.98	4045.07
	16425	10565	9176	2.87618e+06	1.48375e+06	1.20099e+06	1.85364			290.8	187.8	204.9	256			4103.57	1305.9	3560.85	3811.05
	9062	13067	11652	1.17867e+06	2.0409e+06	1.71854e+06	1.64604			256	86.3	254.4	243.6			3890.15	3599.47	3434.07	2705.06
	8906	5312	9062	1.14837e+06	528987	1.17867e+06	0.95201			332	253	274.3	84.7			2168.05	3605.33	4135.11	2988.74
	9302	6124	14023	1.22581e+06	654803	2.26892e+06	1.38318			96.5	292	183.6	179.8			3038	3130.24	1914.07	1342.44
	13145	1352	16035	2.0592e+06	67923.9	2.77435e+06	1.63382			86	265	134	80.6			4695.13	2146.09	3511.33	4347.59
	12192	15032	17052	1.83937e+06	2.51816e+06	3.04243e+06	2.46665			76.4	239	179.8	296			1032.6	1903.33	1304.24	3608.13
	9623	15465	15432	1.2898e+06	2.62774e+06	2.61933e+06	2.17896			289.7	74.2	278.6	157.7			3224.63	1947.11	1558	1105.24
	8562	16032	8609	1.08248e+06	2.77357e+06	1.09141e+06	1.64915			96	104.2	64.8	83.2			1302.24	2105.06	1616.08	1986.47
	16825	9862	8785	2.98188e+06	1.33815e+06	1.12505e+06	1.81503			206	204	269	101.8			984.711	4432.58	3712.07	1107.16
DB	35935	11035	11095	9.30752e+06	1.58386e+06	1.59679e+06	4.16273	3.18442	0.320122	324.6	411	100.6	474.6	284.976	12.7153	1130.24	321.007	2102.41	1132.36	1786.72	109.25
	10532	21352	24712	1.47681e+06	4.263e+06	5.30786e+06	3.68256			302	208.8	269	380.4			781.236	516.305	1703.66	1054.33
	26021	10542	8308	5.73514e+06	1.47891e+06	1.03467e+06	2.74957			289	334.2	284	312			980.999	3143.07	3108.91	892.412
	19052	6670	5998	3.59309e+06	744297	634698	1.65736			243.2	271.6	347	254			1032.18	1035.22	2203.22	1101.15
	20322	19975	4905	3.95829e+06	3.85734e+06	469371	2.76167			198.6	189.7	369	289.7			832.446	1475.65	1305.54	642.557
	7809	5605	13215	942868	573352	2.07567e+06	1.1973			279.8	300.8	348.6	131.4			2541.22	3690.06	1132.1	2909.12
	21623	19512	4110	4.34442e+06	3.72401e+06	360015	2.80948			266.8	311	378.8	304.4			1906.07	573.668	2365.06	359.681
	27066	14535	21652	6.08406e+06	2.39431e+06	4.35316e+06	4.27718			424	314.8	264	297.6			1305.11	1435.05	1908.21	1967.05
	21096	18052	31572	4.18657e+06	3.31395e+06	7.66498e+06	5.05516			456	267.5	302	144.3			1156.67	1811.33	1120.06	1803.44
	29062	19923	29805	6.76933e+06	3.84229e+06	7.03058e+06	5.88074			180	143	413.8	389.4			906.43	1308.79	1603.14	1502.12
	28055	21052	35242	6.42056e+06	4.17347e+06	9.03959e+06	6.54454			212	173.8	396.7	406.8			1189.16	2125.07	1508.04	984.227
	21162	26052	7605	4.20623e+06	5.74539e+06	906163	3.61926			387	198.1	99.8	306			2123.08	1065.44	1323.91	353.758
	22565	6123	6905	4.63138e+06	654642	783977	2.02333			413	141.4	101.3	121.7			3421.19	2989.06	2031.72	1430.55
	11035	13175	13185	1.58386e+06	2.06625e+06	2.06861e+06	1.90624			448	458	324.7	84.7			1354.89	1803.33	3418.7	3203.05
	13552	5895	5205	2.15557e+06	618420	513084	1.09569			379	357.4	100.2	479.8			1557.07	1706.9	4371.26	908.116
	12135	17065	27052	1.82649e+06	3.04591e+06	6.07934e+06	3.65058			365	168.9	78.6	218.6			2658.19	1556.91	1312.49	4652.1
	17152	23052	19125	3.06923e+06	4.78212e+06	3.61376e+06	3.82171			188	135	347.8	304			1366.9	1317.48	4103.98	1103.16
	11056	24235	6131	1.58838e+06	5.15492e+06	655926	2.46641			176.5	646	390.4	256.6			1213.52	2130.6	1665.08	1278.35
	19165	5432	4305	3.62511e+06	547013	385938	1.51935			198.2	496	343.2	183.5			3605.12	1102.07	2163.48	2103.54
	20064	6505	19854	3.88315e+06	716851	3.82234e+06	2.80745			313	324	401.8	247.6			2718.37	988.793	4065.93	1579.17
DB+SH	16143	19052	6988	2.80243e+06	3.59309e+06	798155	2.39789	2.24846	0.156818	214.6	302	213.7	64.6	207.131	10.4408	3104.58	1153.47	3108.06	1365.33	2319.96	119.664
	7905	19751	20523	960308	3.79264e+06	4.01716e+06	2.92337			189	131	87.5	211.4			2798	3189.54	2102.65	1030.54
	24338	5103	24077	5.18782e+06	498077	5.10459e+06	3.59683			166	134.8	64.3	215.5			1313.66	1035.22	4105.54	3069.11
	21132	18093	8805	4.19729e+06	3.32524e+06	1.12889e+06	2.88381			241	371.6	249	342			1505.36	3053.13	1027.1	1809.33
	16952	8301	7605	3.01571e+06	1.03336e+06	906163	1.65174			218.6	189.7	268	132.3			3222.78	2105.68	2603.17	618.514
	19502	16077	18065	3.72114e+06	2.78526e+06	3.31753e+06	3.27464			254.2	97.4	211.6	113.5			2040.33	4032.12	2698.13	1036.05
	5608	6802	18871	573812	766501	3.54201e+06	1.62744			231	331.1	200.2	170			2604.1	859.013	2103.44	1108.14
	15043	7105	5903	2.52092e+06	818284	619679	1.31963			178	214.8	104.3	165			3503.05	1551.02	1658.65	996.11
	19815	15532	4998	3.81109e+06	2.64484e+06	482783	2.3129			189	308.5	78.6	105.5			1103.65	3908.17	3668.72	2156.14
	5532	15709	11352	562187	2.69017e+06	1.65259e+06	1.63499			216.9	214	113.2	412.3			1318.06	4046.52	2105.63	2204.51
	17095	21615	8082	3.05395e+06	4.34201e+06	992741	2.79623			208	413.5	140	311.9			3403.75	2421.93	4205.06	2392.17
	21302	15951	11022	4.24804e+06	2.75258e+06	1.58106e+06	2.86056			387	101.9	357	289.6			4506.16	1603.32	3733.2	654.76
	15128	6802	21062	2.54232e+06	766501	4.17645e+06	2.49509			257.6	211.8	404	241			1310.03	2186.33	1302.11	1804.53
	14735	5605	19062	2.4439e+06	573352	3.59592e+06	2.20439			301.8	148.6	124.8	76.9			1987.72	3505.21	998.065	3502.77
	9506	7942	19852	1.26635e+06	967058	3.82177e+06	2.01839			217	154	102.6	148.3			2325.19	1033.09	1175.17	2988.14
	15605	16085	8305	2.6635e+06	2.78734e+06	1.03411e+06	2.16165			239.5	187.6	221	298.7			4605.55	1653.79	1106.87	2616.78
	13585	19862	16952	2.16345e+06	3.82465e+06	3.01571e+06	3.00127			342	215.3	87.8	214			3802.31	1819.02	1610.21	1595.06
	11965	7914	6082	1.78824e+06	961948	648078	1.13276			88.8	314	98.3	151.4			1305.76	3405.21	2160.23	2134
	7865	9806	16302	953028	1.32677e+06	2.84393e+06	1.70791			103.2	296	143.6	215.7			1321.68	2786.56	4103.03	3405.21
	6102	9984	7509	651277	1.36306e+06	889060	0.967799			86.9	124	201	447.6			2248.09	3405.34	3908.18	1403.16
Median	1.71121		P-value	NC:DB	0.00367109					Median	188.2		P-value	NC:DB	8.29601e-13	Median	2460.01		P-value	NC:DB	8.99425e-07
	1.82293			DB:DB+SH	0.0083572						205.45			DB:DB+SH	8.27999e-07		2780.89			DB:DB+SH	0.000423213
	1.71487										301.4						1488.88
	1.71487										211.5						2516.66
